# Supplementary material for: Defining metabolic migraine with a distinct subgroup of patients with suboptimal inflammatory and metabolic markers
Source: Sci Rep. 2023 Mar 7;13:3787. doi: 10.1038/s41598-023-28499-y (PMC9992685; doi:10.1038/s41598-023-28499-y)
Supplement: Supplementary file 1 — Supplementary Information. [file 41598_2023_28499_MOESM1_ESM.xlsx]

## Sheet: Sheet1
response	crp	tsh	albumin	alt	bhb	cortisol	glucose	hba1c	hdl	lactate	ldh	ldl	mg	na	pi	triglycerides	mcv	mch	mchc	evb	tvb	mtv	hypochrome	platelets	ft3	ft4	insulin
1	0.3	1.72	44	11	0.3	238	4.5	4.7	1.91	1.03	156	2.33	0.99	142	0.97	0.78	93	31.2	336	13.5	44	9	2.6	361	4.4	15.7	3.9
1	3.4	1.78	40	11	0.3	266.277	5.1	5.1	2.09	0.6	127	1.77	0.8	141	0.97	1.11	88	30.5	345	13.1	59.5	9	0.8	166	4.7	14.1	8.3
1	2.1	0.949	37	16	0.2	236	5.2	5.9	1.57	0.96	172	3.16	0.85	143	0.76	1.53	91	30.3	334	14.2	51.4	11	3.9	205	4.4	17.2	7.7
1	8.3	4.17	37	18	0.2	308	5.5	5.4	1.64	0.93	269	2.62	0.86	136	1.17	0.88	83	28.1	338	14.4	35.7	9	0.2	279	4.9	15.7	10.2
1	2.97073	2.28	42	16	0.1	117	4.5	5.1	1.52	1.7	147	1.91	0.77	139	1.29	0.65	88	29.2	331	13.2	58.8	8	4	217	5	16.2	15.3
1	2.1	1.76	42	13	0.2	236	4.6	5	1.79	0.71	120	2.28	0.84	142	0.91	1.09	89	30.1	337	12.8	48.8	9	1.2	212	4.7	14.3	7.5
1	2.5	1.63	38	11	0.3	294	4.7	4.9	1.73	0.73	153	1.68	0.91	143	0.93	0.82	93	30.6	329	13	43.7	8	1.4	329	4.1	14	7.2
1	0.7	2.5	40	12	0.3	290	5.1	5.2	2.09	0.9	147	1.78	0.77	138	0.99	0.73	95	31.4	331	13.4	48.4	10	0.6	265	4	15.1	8.6
1	4.9	2.46	34	14	0.2	193	5.7	5.6	1.59	0.7	216	2.79	0.9	138	1.01	0.92	84	28.7	342	14.5	42.1	8	0.6	305	4.1	15.9	6.1
1	6	1.64	42	15	0.2	128	4.4	5.4	1.51	2.18	153	1.61	0.86	140	1.19	0.73	88	28.4	324	13.4	53.4	8	4.8	242	4.2	15.7	12.4
1	11.3	3.93	31	14	0.1	413	5.5	5.1	1.64	0.85	193	2.27	0.79	139	0.96	1.27	84	28.7	342	14.5	42.1	8	0.6	269	4.6	14.5	8.4
1	0.5	1.42	39	12	0.1	303	4.9	4.5	1.74	0.85	164	1.81	0.94	140	0.84	0.87	92	30.4	331	13.1	43.6	9	1.1	387	3.9	14.2	5.9
1	2.97073	1.81	39	14	0.3	303	4.8	5.2	1.83	0.88	133	2.11	0.78	141	0.9	0.7	95	32.7	343	12.7	52.2	9	0.4	198	4	14.6	9
1	0.3	1.89	42	14	0.3	216	5.6	5	2.05	0.69	132	2.07	0.82	140	1.17	0.63	98	31.7	324	12.8	47.5	9	0.4	210	3.8	15.2	9.9
1	1.8	2.98	40	12	0.1	166	5.2	5.3	1.44	1.29	164	2.87	0.84	139	0.71	0.79	88	29.6	337	13.9	55.1	9	0.2	336	4.9	13.7	12.3
1	0.7	1.32	43	22	0.1	199	5.8	5.5	1.37	0.78	181	4.41	0.81	142	0.88	1.01	84	28	333	12.5	50.8	9	0.2	226	4.8	13.5	6.9
1	2.97073	3.46	41	12	0.5	369	4.2	5.3	1.44	2.04	147	1.37	0.78	140	1.25	0.51	87	28.2	326	14.1	48.2	9	3.5	213	4.6	15.8	13.6
1	0.4	2.43	44	13	0.4	241	4.1	5.1	1.53	1.5	154	2.23	0.82	139	1.16	0.65	93	30.7	332	11.9	65.9	11	0.4	240	4.2	19.7	7.2
1	3.1	1.94	40	14	0.2	266.277	5.4	5.3	1.81	1.07	129	2.17	0.84	142	1.16	1.46	88	31.4	358	12.3	59.1	8	0.4	204	5	13.8	13.2
1	0.8	1.52	40	10	0.3	266.277	5.1	4.7	1.69	0.85	136	1.38	0.95	140	0.78	0.75	88	30	340	13.6	50.7	8	0.6	330	4	13.9	2.1
1	18.5	2.64	40	13	0.6	275	5.3	4.9	1.74	0.69	108	2.13	0.69	138	0.9	1.24	87	30	347	12.6	54.6	9	0.7	188	3.9	13.1	12.8
1	2.97073	1.71	40	15	0.4	266.277	4.7	5.6	1.79	0.59	141	2.39	0.82	139	1.1	0.58	92	32.2	348	12.7	48.5	9	0.1	187	4.4	15.4	5.9
1	1.9	1.22	39	18	0.1	178	5.2	4.7	1.51	2.7	185	3.16	0.84	144	0.84	1.47	92	30.3	331	13.6	68.7	12	1.1	166	4.6	20.3	10.4
1	0.9	1.53	40	20	0.3	200	5.4	5	1.41	0.5	172	4.59	0.77	137	0.98	0.93	84	29.5	350	13	42.6	9	0.1	277	4.6	15.1	8.1
1	1.7	3.16	38	15	0.2	110	5.1	5	1.39	0.8	166	2.38	0.74	141	0.83	0.87	87	30.3	348	13	65.4	9	0.5	305	5	15.5	10
1	0.6	1.59	45	19	0.1	288	4.6	5.1	1.56	0.77	174	3.85	0.9	145	0.93	0.64	85	28.8	339	12.5	58.5	7	0.3	236	4.5	14.6	10
1	2.97073	1.91	42	17	0.1	242	5	5	1.53	2.5	163	1.74	0.81	142	1.07	0.67	92	31.5	343	11.9	65.8	12	0.2	219	4.3	22.3	11.3
1	0.5	1.23	43	20	0.2	204	4.2	5	1.72	1.39	158	1.86	0.84	137	1.16	0.56	94	31.5	336	11.9	72.6	10	0.5	240	4.2	20.9	9
1	2.97073	1.22	41	10	0.2	266.277	4.6	5	1.59	2.42	134	2.22	0.96	143	0.75	0.72	88	29.2	331	13	44.6	9	0.2	317	3.9	14.4	5.5
1	2.3	1.06	40	17	0.3	348	5.3	5.2	1.91	0.95	164	3.5	0.88	137	0.76	1.13	94	30.1	322	13.7	65	10	3.9	210	4.7	20.1	4.2
1	3	3.67	41	17	0.1	424	4.9	4.9	1.86	0.73	121	1.69	0.82	139	1.08	0.68	89	30.2	339	13.5	57.1	9	1.4	196	4.9	14.1	6.2
1	2.4	0.93	41	20	0.1	343	5.4	5.4	1.8	6.24	268	4.02	0.88	145	0.98	1.42	93	29.5	318	14.7	74.8	11	7.6	170	4.9	19.3	10.7
1	0.6	1.11	42	21	0.3	211	5.7	4.8	1.32	0.66	165	4.72	0.77	140	1.01	0.6	82	29.4	357	12.3	53.2	7	0.1	228	4.2	14.9	5.7
1	1.4	3.79	40	24	0.1	203	5	5.3	1.63	0.79	169	2.89	0.85	138	1.1	0.75	89	30	337	12.4	63.5	8	0.2	303	5	14.7	7.4
1	0.5	1.03	41	20	0.2	189	5.6	5.1	1.33	1.65	165	3.86	0.72	140	0.92	0.67	85	29.4	346	12.1	57.5	8	0.1	198	4.3	14.1	6.2
1	1.7	3.34	39	36	0.1	226	4.6	5.3	1.76	0.98	180	3.79	0.8	140	0.77	0.93	87	28.8	329	12.4	55.1	8	0.2	348	5	14.8	7.3
1	2.5	0.051	37	23	0.1	156	5.6	5.4	1.45	0.79	158	2.73	0.84	139	0.57	1.12	90	29.8	331	12.3	55	9	0.5	295	9.2	32.4	7
1	0.4	2.3	40	14	0.1	365	4.8	5	1.67	3.11	141	1.82	0.81	142	1.08	0.61	94	31.2	333	11.4	69.8	10	0.3	230	4.4	18.2	9.9
1	0.6	1.43	42	22	0.1	238	4.9	5.4	1.42	0.71	163	3.7	0.84	141	1.1	0.68	85	28.7	338	12.6	46.1	8	0.2	213	4.4	13.3	10.2
1	2.97073	2.36	40	14	0.2	266.277	5.7	5.1	1.8	0.68	141	1.98	0.73	137	0.94	0.68	93	32.2	348	12.8	52.6	8	0.1	183	4.4	14.1	7.8
1	0.8	1.41	39	12	0.1	331	4.6	4.8	1.52	0.69	149	2.35	0.98	141	0.87	0.88	93	30.7	331	13.8	47.3	9	1.8	355	4.1	13.8	6.2
1	2.97073	2.15	42	9	0.4	264	4.8	5.3	1.81	0.71	152	2.53	0.8	141	1.18	0.83	95	30.7	322	12.6	41.6	9	0.2	227	4	15.3	13.3
1	2.3	1.41	37	19	0.1	340	5.3	4.8	1.86	1.13	167	3.15	0.86	140	0.78	1.09	92	30.6	331	13.9	65.8	11	4.1	167	4.5	19.2	6.5
1	2.1	2.16	37	19	0.1	291	4.9	5.1	1.7	1.01	114	2.63	0.78	142	0.98	0.73	88	30.5	346	13.3	52.7	9	1.6	178	4.9	14.1	5
1	3.6	1.48	41	20	0.1	439	4.8	5.3	1.83	5.27	193	3.5	0.94	145	1	1.58	93	30	324	14.1	68.6	11	6.5	208	4.6	20.5	9.7
1	7.7	2.52	35	14	0.2	295	6.3	5.3	1.61	1.1	240	2.69	0.85	141	0.89	0.73	85	28.3	332	15.7	42.8	8	0.7	349	4.4	16.6	12.8
1	2.97073	4.02	39	12	0.1	227	4.9	5.1	1.37	0.71	144	1.61	0.82	140	1.27	0.39	89	28.6	322	15.6	41.7	9	0.8	223	5.3	16.4	7.3
1	2.97073	3.75	38	16	0.1	217	5	5.2	1.32	2.52	155	1.89	0.79	140	1.11	0.7	88	29.4	333	15.2	42.6	10	0.8	208	4.7	15.8	13.9
1	13.4	4.17	35	20	0.1	443	5.6	5.4	1.71	1.07	226	2.77	0.83	141	1.12	0.79	84	28	333	13.3	42.7	8	0.8	323	4.8	16.2	13.6
1	2.97073	2.14	41	19	0.1	584	4.7	5.4	1.36	3.34	141	2.05	0.81	140	1.26	0.67	88	29.1	329	15	41.4	9	0.9	227	4.4	15.6	9.3
1	2.97073	4.75	41	13	0.1	240	4.1	5.1	1.57	3.38	148	1.61	0.78	142	1.03	0.71	96	32.3	338	12.1	64	12	0.7	227	4.6	15.8	8.5
1	0.4	3.35	41	17	0.1	255	4.3	5.1	1.59	1.25	139	1.93	0.83	140	1.22	0.47	93	31.5	340	11.8	69.7	11	0.6	236	4.2	18.6	6.8
1	2.8	19	38	17	0.196154	139	5.01538	5.8	1.73	0.75	172	2.91	0.84	135	0.73	1.08	88	29.3	333	12.9	57	9	0.5	309	3.9	8	8.2
0	1.6	1.52	41	32	1.7	522	4.5	4.9	1.5	0.88	166	1.42	0.86	138	1.17	1.75	87	28.9	333	13.3	52	9	0.2	218	5	15.5	6.6
0	0.6	2.11	40	16	0.2	238	3.7	4.8	1.01	2.03	173	0.52	0.76	139	0.87	1.01	87	30.6	353	12.2	39.2	8	0.1	289	5.7	16	11.4
0	0.3	2.79	39	37	0.2	446	5.2	4.7	2.22	0.73	165	2.27	0.8	142	1.38	0.61	91	32.2	353	13.5	55	9	0.4	203	4.2	17.5	5
0	2.7	1.97	38	13	0.3	363.902	5.2	5.4	1.59	1.48	144	2	0.77	138	1.17	1.23	89	30.8	345	12.4	46.5	8	0.2	256	5	16.2	20.4
0	0.3	2.14	43	20	0.1	310	4.9	5	1.17	1.15	180	3.02	0.82	142	1.29	1.17	87	30.4	351	12.9	40.6	8	0.4	288	4.8	18.6	8.5
0	1.7	1.33	45	18	0.7	402	4.8	4.9	1.02	0.7	160	2.77	0.92	141	0.8	0.96	91	30.4	334	13.8	46	9	0.3	246	4.9	17.4	7.2
0	1.4	1.53	39	13	0.5	363.902	5	4.7	1.74	0.85	156	2.59	0.83	143	1.09	1.33	90	32	355	13.1	48	8	0.3	191	4.6	16.6	10.2
0	4.3	1.92	35	17	0.2	681	4.6	5	1.66	1.85	150	1.4	0.73	141	1.43	2.4	91	30.8	340	12.9	43.1	10	0.4	303	5	15.1	23.6
0	0.4	1.28	43	25	0.2	336	4.6	4.5	1.74	1.14	166	1.66	0.71	141	1.18	0.7	91	31.2	343	13.4	41.4	8	0.7	235	5.4	16	6.2
0	0.4	1.73	42	21	0.2	328	4.8	5	1.22	0.86	169	2.71	0.8	144	1.04	0.92	88	31.1	352	12.2	37	8	0.1	297	4.5	16.8	7.8
0	1.73256	1.13	40	23	0.1	391	4.4	4.2	2.04	0.88	174	1.74	0.84	140	0.93	1.62	89	32	360	12.9	46.8	8	0.9	243	5.1	15.8	9.4
0	0.5	1.3	40	26	0.5	1059	4.6	4.5	1.43	1.41	157	2.69	0.82	139	1.09	1.45	89	29.8	334	12.6	63.4	8	0.3	227	5.1	17.3	6.6
0	0.7	1.27	41	15	0.3	363.902	5.8	4.9	1.85	0.91	191	1.84	0.83	140	1.16	0.45	92	31.2	340	13.1	46.2	8	0.3	233	5.4	13.7	5.8
0	1	1.31	38	17	0.2	358	4.4	4.9	1.71	0.67	161	2.45	0.84	138	0.97	1.51	91	31.3	345	13	43.3	9	0.3	218	4.5	15.6	9.9
0	2.2	1.04	35	24	0.1	540	4.7	5.1	1.34	2.54	171	2.15	0.74	142	1.26	3.18	92	30.5	332	12.3	43.8	9	0.4	308	4.1	15.8	17.7
0	0.5	1.08	43	17	0.4	212	4.4	4.5	1.78	1.09	142	1.44	0.77	142	1.23	0.83	89	31.1	350	12.5	36.7	8	0.2	246	5.5	18.1	12.2
0	0.5	1.42	43	24	0.1	279	5.1	4.6	2.03	1.25	145	1.66	0.73	145	1.14	0.6	91	31	342	12.7	43	8	0.5	266	5.3	15.2	12.6
0	2.2	2.36	39	13	0.3	436	4.7	4.7	1.75	1.16	167	1.7	0.77	140	1.01	0.56	88	29.2	334	13.2	47.3	9	0.8	260	6.5	17.5	8
0	0.3	2.93	39	39	0.1	391	5.2	4.9	2.27	0.51	168	2.54	0.81	138	1.56	0.55	91	31.2	344	12.8	55.9	7	0.2	221	4.3	19.2	4.1
0	0.7	1.69	37	17	0.5	848	3.9	4.3	1.56	1.26	126	2.62	0.85	137	1	1.21	92	30.1	328	12.6	63.8	8	0.5	241	5.8	17.4	9.2
0	1.7	3.63	49	21	0.4	272	3.4	4.7	1.38	2	193	0.63	0.9	136	0.68	0.68	89	31	347	11.8	44.1	7	0.2	333	8.5	26.8	11.4
0	1.73256	1.58	43	27	0.2	264	4.3	5	1.35	0.97	154	2.26	0.84	141	1.07	0.76	88	29.8	339	12.6	49.2	8	0.4	231	5.6	18.4	11
0	1.5	2.59	39	24	0.1	297	5.1	6	1.43	1.24	225	4.18	0.85	142	1.13	1.03	92	30	327	13.3	53.6	8	1.9	300	4.3	14.7	9.1
0	1.2	0.982	36	15	0.1	363.902	4.7	4.6	1.58	1.03	156	2.78	0.82	141	0.97	0.8	93	31.6	339	12.9	38.8	8	0.1	200	4.8	13.8	9.4
0	0.9	1.64	38	18	0.1	363.902	4.7	5.2	1.7	0.67	172	3.26	0.86	140	1.27	0.95	87	29.9	345	12.4	53.2	8	0.3	340	4	17.2	17.5
0	0.5	2.3	38	18	0.7	219	4.6	5.2	1.63	1.13	165	1.88	0.84	139	1.08	0.55	93	30.4	329	13	45.4	10	1.5	234	4.6	14.4	6
0	1.3	1.68	39	17	0.1	517	5.1	5	2.02	0.76	156	2.63	0.8	139	1.42	0.92	86	28.4	331	12.5	51.1	9	0.5	247	3.9	15.3	4.3
0	0.7	1.79	40	33	0.1	331	5	5.3	1.59	0.66	185	1.61	0.87	142	1.05	0.68	86	27.9	325	13.4	43.5	8	0.6	167	5.6	17.4	9.1
0	1.73256	1.51	43	25	0.1	328	4.9	5.1	1.68	1.35	159	1.53	0.85	143	1.07	0.71	84	28.6	341	13.3	45.6	8	0.2	173	5	16.4	8
0	0.6	1.5	38	19	0.1	324	5.1	5	1.99	0.74	175	2.68	0.8	140	1.18	0.68	91	30.1	331	12.8	47.9	8	0.2	243	3.9	17.8	3.7
0	0.6	2.38	38	17	0.2	835	4.3	4.1	1.38	0.88	133	2.7	0.75	139	1.08	1.16	89	29.3	331	12.9	56.3	8	0.4	253	7.4	18.1	13.8
0	1	2.49	39	28	0.1	334	4.9	5.3	1.49	0.68	175	2.95	0.86	140	1.12	1.69	89	30.2	340	13.8	56.3	9	0.7	239	4.2	13.9	5
0	6	1.21	43	22	0.2	214	4.8	5.4	1.36	1.03	199	2.88	0.9	143	0.92	0.77	86	29	337	13	61.6	8	0.6	241	4.5	14.1	2.8
0	1.73256	2.1	38	24	0.6	363.902	5.1	4.8	1.79	0.86	210	2.22	0.87	138	0.93	0.6	93	32.4	347	13.9	34.6	8	0.1	309	4	15.3	5
0	1.73256	2.02	40	11	0.4	280	4.5	5	1.76	0.88	149	1.81	0.87	139	1.12	0.93	93	30	323	13.4	52	10	0.5	221	5	18.5	10.1
0	1.73256	1.97	43	12	0.1	451	5.2	4.7	1.28	0.95	147	3.08	0.9	139	1.22	1.01	90	31	345	12.4	49.7	8	0.4	180	5.2	16	8.8
0	0.4	2.65	41	15	0.4	222	4.5	4.7	1.43	0.85	181	1.7	0.78	137	1.08	0.74	88	30.2	342	12.2	45.3	8	0.3	210	5	15.8	4.5
0	0.4	1.09	40	34	0.2	340	4.7	4.6	1.64	0.87	162	3.5	0.81	140	0.95	0.81	91	31.1	341	12.6	42.2	8	0.2	238	4.6	13.7	7.5
0	1.2	1.91	38	16	0.1	514	5	5	1.35	0.61	171	1.88	0.8	140	1.28	0.83	92	31.5	342	12.1	59.1	10	0.3	180	4.6	15.4	6.7
0	1.6	0.501	45	12	0.3	393	5.8	4.8	2.22	0.84	213	1.89	0.9	137	1.15	0.61	88	30.4	345	13.5	34.5	9	0.2	291	4.3	16	9.3
0	0.4	1.91	43	16	0.1	263	5.3	4.8	1.5	1.48	182	1.57	0.72	140	1.2	0.67	87	30.8	355	12.7	45.4	9	0.3	219	5.1	17.1	8.5
0	1.8	1.96	39	12	0.3	347	5.1	5.2	1.74	1.06	186	1.6	0.79	140	1	0.68	86	29.2	340	13.5	35.4	10	0.2	264	6.1	16.7	10.1
0	1.73256	0.912	39	21	0.2	187	4.9	4.7	2.02	0.59	196	1.43	0.86	139	0.91	1.13	86	30.7	357	12.1	37.1	9	0.3	259	5.3	15.9	9.7
0	1.73256	2.12	42	14	0.1	272	5.1	5.2	1.45	1.06	189	1.62	0.78	140	0.99	0.62	88	31.2	355	13.3	46.9	9	0.5	211	5	17	6.3
0	0.3	4.66	42	14	0.2	357	4.9	4.9	1.04	1.88	172	0.69	0.84	138	0.93	0.65	89	31.1	351	12.5	39.7	9	0.1	265	5.9	15.2	28.3
0	1.73256	0.829	38	15	0.3	195	4.4	4.7	1.91	0.56	176	1.37	0.84	139	0.76	0.83	88	30.1	341	12.9	49.5	7	1.3	257	5.5	15.3	6.3
0	1.73256	4.57	42	18	2.1	267	4.7	4.7	1.08	1.47	173	0.83	0.79	140	0.92	0.55	89	31.6	354	12.5	49.1	7	0.2	323	6.4	16.1	9.9
0	1.5	3.44	42	42	0.2	246	5.4	5.2	1.14	0.68	171	2.57	0.91	141	1.05	1.65	90	30.6	340	12.6	53.5	8	0.4	208	4.7	13.2	10.4
0	6	2.03	40	15	0.1	263	5.1	5	1.58	0.71	166	2.03	0.91	142	1	0.89	91	30.4	332	14.5	57.4	9	0.3	363	4.6	14.9	8
0	1.73256	3.75	44	13	0.1	334	4	5	1.18	1.84	187	0.71	0.8	143	0.81	0.91	91	32.1	352	11.9	46.5	7	0.2	283	6.1	17.3	10.5
0	1.5	3.24	40	30	0.1	231	4.9	5.7	1.46	0.87	246	3.56	0.87	142	1.24	1.05	88	30.2	342	13.2	48.9	8	0.2	260	4.4	16.3	6.1
0	0.3	1.68	40	34	0.2	333	4.9	5.3	2.19	0.89	212	3.14	0.85	141	1.32	0.68	91	30.4	334	12.5	47.2	8	0.3	207	4	14.5	4.9
0	1.73256	2.33	40	22	0.2	282	3.9	4.3	1.38	1	140	1.82	0.82	141	0.91	0.65	87	30	344	12.6	60.4	8	0.5	235	6	16.6	10
0	2.9	0.721	41	16	0.1	29	4.7	5.1	2.01	1.21	191	2.55	0.8	142	1.22	0.8	88	30.8	351	12.3	48.4	8	0.3	206	3.3	14.6	12
0	1	2.18	42	18	0.2	271	5.1	5.4	1.37	0.83	182	2.93	0.79	139	1.01	2.05	88	29.9	339	13.2	60.7	8	0.5	246	4.4	15.1	7.4
0	14.6	3.12	41	15	0.2	316	5.1	5.5	1.26	0.64	180	2.65	0.81	140	1.16	1.34	88	30	340	13	63.2	8	0.8	224	4.3	15.5	4.6
0	0.6	2.94	43	16	0.3	77	4.7	5.3	2.01	0.84	161	1.39	0.82	138	1.08	0.45	89	30.3	340	12	45	7	0.4	206	4.4	15.5	7.3
0	8	1.67	40	23	0.1	278	4.7	5.6	1.44	0.64	208	3.37	0.85	141	0.83	0.93	89	28.3	320	13.2	49.8	8	4.3	251	4.1	12.7	8.6
0	0.3	2.4	41	13	0.5	363.902	5.4	5.1	2.18	1.06	166	2.08	0.87	138	1.07	0.55	93	31.3	338	12.3	57.8	9	0.4	228	4.4	15	4
0	1.73256	1.89	36	23	0.3	363.902	5.1	5.1	2.05	0.6	196	2.44	0.82	139	1.06	0.55	94	31.9	341	14	33.7	8	0.2	276	4.4	14.4	2.8
0	0.4	1.64	39	19	0.3	363.902	6	5	1.86	0.76	184	1.82	0.82	137	1.03	0.67	92	31.3	342	13.6	50.2	10	0.8	205	4.7	14.4	8.1
0	1.6	1.1	41	39	0.3	363.902	4.6	5.1	1.73	1.07	220	1.43	0.84	140	1.02	0.66	83	28.3	341	13.7	47.1	10	0.2	159	5.4	17.7	5.5
0	0.5	0.694	40	16	0.3	219	5.1	4.9	1.64	1.43	158	1.47	0.84	143	0.93	0.34	95	32.6	344	12.4	46.1	7	0.5	225	4.8	14.7	3.4
0	0.3	1.99	40	18	0.1	259	4.9	5	2.07	0.9	155	2.09	0.89	140	1.16	0.8	96	31.1	325	13.4	50.3	10	1	257	4.7	15.5	10
0	0.4	1.12	42	13	0.2	332	5	5	1.61	2.55	166	1.81	0.81	143	1.04	0.66	95	31.7	333	12.4	48.1	8	0.7	256	5.7	15.8	3.2
0	3.3	2.57	41	57	0.1	203	5	5.5	1.43	1.2	189	3.2	0.82	140	1.07	1.05	83	27.1	329	13.5	51	10	0.8	284	5.6	14.3	9.4
0	0.7	0.589	46	17	0.1	404	4.4	5.1	2.3	1.87	199	2.03	0.84	138	1.08	0.45	87	30.1	347	13.7	39.8	8	0.3	288	4.1	15.9	7
0	1.73256	1.6	44	15	0.3	309	5.5	4.6	1.57	1.91	181	1.69	0.76	141	1.08	0.71	88	31.5	358	12.1	49.3	8	0.1	232	4.7	17.4	9.5
0	2	2.15	38	13	0.3	347	5.4	4.4	1.76	1.57	165	1.47	0.81	139	0.99	0.63	89	30.1	339	13.8	43.7	11	0.7	247	6.3	16.5	14.1
0	0.5	2.17	39	43	0.2	338	4.8	4.6	2.16	0.52	184	2.57	0.76	143	1.18	0.57	89	31.3	354	13.7	49.8	9	0.2	192	3.9	17.9	3.3
0	0.5	1.54	40	15	0.212025	163	4.86266	4.9	1.53	0.65	143	2.4	0.88	141	1.18	0.46	92	30.8	336	12.8	37.5	9	0.2	343	4.1	15.3	6.3
0	1.73256	0.974	38	35	0.1	193	4.7	4.7	2.34	1.02	191	1.36	0.85	141	1.11	1.19	89	31.4	354	12.2	47.1	7	0.3	252	4.8	15.4	12.5
0	0.6	1.66	41	20	0.1	449	4.2	4.9	1.06	0.57	202	2.66	0.81	142	1.3	1.14	86	31	362	12.6	32.1	9	0.1	289	5.2	17.8	11.4
0	1.6	0.558	46	13	0.3	229	4.9	4.9	2.14	2.35	221	2.31	0.89	138	1.06	0.52	84	30	357	13.1	33.5	10	0.1	262	4.5	16.2	6.3
0	1	1.06	40	12	0.2	305	5.3	5.4	1.67	0.58	171	2.26	0.85	141	0.97	0.93	88	30.9	350	13.1	40.7	9	0.3	302	4.4	14.9	3.8
0	0.7	1.92	39	12	0.1	353	5.4	5	1.39	1.67	164	1.92	0.88	139	1.15	0.55	91	30.4	334	14.5	37.5	11	0.3	350	4.9	16.2	7.4
0	3.6	1.11	39	16	0.212025	221	4.86266	5.1	1.66	0.6	167	2.08	0.83	137	1.11	0.84	89	29.7	336	14.1	42.2	9	0.3	329	4.5	15	5.7
0	11.1	2.86	41	29	0.6	518	4.5	4.8	1.62	1.74	202	1.66	0.8	141	1.07	1.32	86	29.2	340	14.6	43.9	9	0.2	160	4.3	12.3	10.5
0	1.7	4.19	47	96	0.2	305	5.1	5.1	1.2	0.73	172	3.17	0.87	143	0.99	1.18	91	30.4	334	12.8	54.9	7	0.4	199	5.5	15.1	15
0	0.3	2.02	38	19	0.1	458	4.3	5.5	2.12	0.82	187	3.22	0.79	142	1.09	0.7	91	30.8	339	12.6	49.2	8	0.3	200	4.8	16.1	3.1
0	1.9	1.94	40	31	0.1	327	4.8	5.8	1.49	1.22	240	3.73	0.87	141	1.04	0.96	89	30.3	340	13.3	45	8	0.3	267	4.6	15.8	8.7
0	2.5	2.5	40	33	0.1	722	4.1	4.7	1.57	1.54	189	1.81	0.86	136	1.11	1.3	85	28.5	337	13.6	50.1	9	0.2	230	6.2	15.7	4.4
0	0.6	1.37	37	17	0.3	1017	3.5	4.2	1.4	1.05	134	2.53	0.81	137	0.87	1.37	92	29.9	327	12.8	62.6	9	0.5	251	5.4	17.5	7.3
0	1.73256	0.999	42	16	0.5	220	4.3	4.9	1.34	1.17	148	1.89	0.82	138	0.92	0.68	88	30.6	346	12.1	46	8	0.1	219	5.6	18.2	14.5
0	1.73256	2.02	42	20	0.1	317	5.3	4.8	1.36	0.83	140	2.27	0.9	137	1.09	0.74	87	29.6	342	12.7	56.5	7	0.5	246	5.6	14.3	10
0	0.8	1.5	39	14	0.3	725	4.3	4.5	1.47	1.03	135	3.05	0.8	137	1.12	1.47	90	29.5	328	12.5	61.5	8	0.8	259	5.3	16.3	13.5
0	0.3	1.16	39	18	0.2	265	4.4	5.1	2	0.73	164	2.46	0.87	140	1.1	0.64	91	30.5	337	13.7	43.9	8	1.6	248	4.2	16.8	5.2
0	7.8	0.757	40	25	0.2	385	4.6	4.9	1.47	0.64	199	2.58	0.89	141	1.09	0.67	89	29.9	336	12	54.3	7	0.7	296	4.2	15.5	7.7
0	0.7	2.13	39	16	0.3	363.902	5.1	4.9	1.76	0.76	223	2.14	0.84	142	1.48	0.48	93	32.1	347	13	46.6	7	0.2	248	5.1	13.7	3.4
0	0.3	1.19	44	15	0.3	363.902	5.7	4.6	1.72	1.08	165	1.45	0.76	140	1.1	0.6	90	31.8	353	12.8	43.6	7	0.2	232	5.2	17.9	13.5
0	1.73256	0.913	43	15	0.2	363.902	5.6	4.8	1.01	0.78	178	3.19	0.92	140	1.03	1.3	86	30.1	351	12.6	45.5	8	0.1	226	5.3	18.6	10.6
0	1.7	2.61	41	69	0.1	363.902	5.7	5.6	1.17	1.56	187	4.07	0.8	141	1.09	1.48	80	27.6	344	13.3	52	8	0.5	283	4.8	13.2	10.9
0	0.4	1.01	42	20	0.2	363.902	4.8	4.8	1.65	0.87	148	1.66	0.76	141	1.1	0.59	89	31.5	354	12.9	35.6	8	0.1	219	5.3	17.4	10.1
0	0.3	1.46	45	19	0.2	407	6.1	5.3	1.77	7.62	190	2.17	0.89	140	1.24	0.58	95	32.1	338	12.2	45.4	8	0.8	293	5.2	15.5	23.9
0	0.3	2.61	37	40	0.2	291	4.8	5	1.29	0.65	233	2.37	0.84	137	0.89	0.84	95	31.9	334	14.5	40.9	8	1.3	293	3.5	13.7	4.6
0	1.5	3.51	40	68	0.1	293	4.8	5.4	1.25	1.53	168	3.72	0.81	144	0.95	2.03	81	27.6	339	13.2	50.7	9	0.8	255	4.9	13.9	22.5
0	1.73256	2.47	39	23	0.2	293	4.6	4.7	2.13	0.59	201	2.69	0.8	139	1	0.59	99	32.4	329	14.5	39.7	7	1.6	310	3.7	13.8	3.8
0	0.3	1.89	39	25	0.1	333	4.5	5.1	1.67	0.95	190	1.82	0.91	141	1.23	0.71	85	27.9	330	14	44	9	0.6	179	5.5	18.8	6.6
0	0.4	1.39	43	23	0.1	326	4.7	4.8	1.24	0.7	188	2.8	0.82	139	1.11	0.88	89	30.7	346	12.1	38.7	8	0.2	269	5	18.2	5.2
0	6.5	3.13	37	9	0.2	1126	4.5	4.5	2.24	2.66	169	1.89	0.78	145	1.28	0.91	91	29.4	324	12.8	40.8	10	2.4	257	7.9	18.3	12.1
0	0.3	1.1	39	33	0.2	360	4.3	4.5	1.57	0.59	148	3.05	0.84	143	1.05	1.33	93	31.4	338	12.4	43.6	8	0.4	245	5.1	14.6	12.5
0	0.4	1.92	42	14	0.1	372	5.7	4.7	1.52	2.57	165	1.87	0.77	140	0.99	0.96	89	30.9	348	12.7	47.7	9	0.4	234	4.4	14.7	10.5
0	1.73256	2.7	40	19	0.2	361	4.9	4.9	1.89	0.84	198	2.67	0.84	139	1.15	0.77	94	31.3	333	14.4	42.2	8	2.9	335	3.8	13.2	4.4
0	0.3	1.92	42	13	0.2	208	5.4	5.1	1.64	1.04	163	1.82	0.79	141	1.19	0.95	93	32.1	345	12.4	42.3	7	0.2	271	4.8	13.5	7.3
0	0.3	1.06	41	17	0.2	178	4.9	4.9	1.57	1.01	156	2.35	0.79	140	1.1	0.92	90	31.7	351	13.5	42.2	8	0.5	246	4.6	13.9	8.8
0	0.4	1.35	46	23	0.2	125	4.9	4.8	1.12	1.45	174	3.14	0.82	144	1.24	1.17	90	31	346	12.8	46.2	8	0.6	287	5.1	19.9	5.9
0	1.73256	2.23	40	10	0.3	267	5.2	5.1	1.51	0.78	138	1.9	0.89	143	1.12	0.69	90	30.9	344	13	42.3	8	0.2	375	5	16.9	10.9
0	0.8	1.17	41	15	0.2	250	5.1	4.8	1.74	0.43	169	2.79	0.83	140	1.23	0.94	89	30.4	340	13.9	47.3	9	1.1	230	3.6	13.1	4.9
0	0.8	2.06	41	13	0.3	245	4.8	5	1.34	0.9	160	2.22	0.93	140	1.13	0.54	89	30.2	340	13.2	35.3	11	0.2	304	4.6	15.4	5.3
0	1.73256	0.993	39	14	0.3	152	4.6	4.8	1.68	0.79	180	1.75	0.83	141	0.87	1.24	88	29.9	342	13.4	39.3	9	0.6	271	4.9	14.7	9.7
0	0.9	1.66	43	30	0.3	519	4.7	4.9	1.96	1.64	195	1.41	0.81	141	0.98	0.98	84	29.7	352	13.6	50.9	10	0.3	161	5.1	13	13.4
0	0.8	2.29	39	14	0.2	185	4.6	5	1.57	0.4	150	2.33	0.9	136	1.2	0.55	92	29.9	327	14.4	35.6	9	0.3	389	4.8	15.8	4.3
0	0.8	1.05	39	13	0.1	238	5.1	4.9	1.73	0.96	149	2.18	0.77	139	1.09	0.9	91	30.6	338	12.8	60.2	8	0.3	251	4.1	14.3	9.1
0	0.5	1.76	39	22	0.2	874	4.2	4.5	1.47	0.98	131	3.01	0.81	138	1	1.37	90	29.7	330	12.5	62.8	9	0.7	246	5.3	16.8	12.3
0	1.73256	1.81	45	24	0.3	221	4.7	4.7	1.35	0.73	151	2.25	0.84	140	1.02	0.61	84	30.1	357	12.5	54.8	7	0.2	231	5.4	16.4	14.8
0	0.4	3.4	38	18	0.1	278	4.1	4.8	1.48	1.45	159	1.71	0.78	142	1.11	0.66	88	28.7	327	13.1	58.2	8	2.7	239	5.9	16.1	6.3
0	0.5	1.47	38	22	0.1	243	4.6	5.4	2.13	0.92	144	2.4	0.82	140	1.1	0.65	91	29.1	322	13.3	49.2	7	2.7	273	4.7	16.9	4.6
0	7.5	2.04	36	17	0	356	4.9	5.6	1.35	0.82	175	3.55	0.86	140	0.93	0.95	87	28.3	325	13.3	52.3	7	3	275	4.9	13.6	7.6
0	1.73256	2.79	41	16	0.2	186	4.8	5.3	2.1	0.74	164	1.47	0.81	139	0.99	0.42	90	30.6	340	11.7	43.9	7	0.5	226	4.7	13.5	3.8
0	0.4	1.22	38	23	0.2	216	4.6	4.9	1.45	0.63	157	3.06	0.9	136	1.01	0.57	88	29.3	334	11.9	47.5	8	0.1	317	5	15.6	7.7
0	1.8	3.1	40	79	0.1	363.902	5.4	5.6	1.2	1.22	200	3.93	0.83	142	0.88	1.69	80	27.6	347	13.4	51.4	9	0.2	265	4.6	12.4	15.6
0	1.73256	1.94	44	13	0.1	363.902	5.3	4.7	1.27	1.9	149	3.14	0.89	141	1.47	1.15	87	30.6	353	12.8	45.9	8	0.2	224	6	17.1	9.7
0	1.73256	1.64	40	20	0.2	296	4.9	5	1.68	0.75	150	1.36	0.86	142	1.16	0.78	84	29.1	347	13.6	44.7	7	0.5	175	4.7	16.5	4
0	0.9	3.39	40	102	0.1	296	5.4	5.6	1.25	1.59	189	4.02	0.8	143	0.96	1.87	81	27.4	339	13.3	48.1	9	0.6	300	4.5	12.2	11.5
0	0.5	1.48	41	19	0.1	274	4.6	4.6	1.47	1.25	145	1.58	0.74	140	1.16	0.54	88	31	353	12.9	41.3	8	0.2	210	5.4	16.4	11.9
0	2.2	1.42	39	26	0.1	372	5.3	5.1	1.78	0.86	165	1.62	0.89	140	0.82	0.95	84	28.1	333	13.4	45.8	8	0.4	155	4.9	17.5	7
0	5.8	2.01	33	16	0.1	680	4.2	5.1	1.58	1.43	129	1.95	0.81	142	1.19	1.21	93	31.6	339	12.2	47.5	8	0.4	302	4.7	15.3	13.1
0	0.4	1.47	41	22	0.1	225	4.9	4.7	1.29	0.77	151	3	0.81	144	1.24	0.9	88	30.4	345	13	46.2	8	0.3	282	4.9	19.3	6.6
0	4.8	2.45	34	10	0.2	1036	4.2	4.3	2.11	2.48	151	1.93	0.73	138	0.97	1.41	91	29.9	329	13.3	42.2	11	2.2	252	6.6	17	10.5
0	1.73256	2.3	39	25	0.2	377	4.9	4.8	1.89	0.67	203	2.86	0.93	139	0.86	0.7	98	32.1	326	14.1	39.3	8	2.5	357	3.7	14.8	4.9
0	1.7	3.14	40	65	0.1	284	5.8	5.7	1.38	1.45	175	4.11	0.82	143	1.03	1.87	82	27.4	335	13.4	52.5	9	1.1	279	4.7	12.5	14.7
0	0.4	2.1	44	15	0.1	385	5.9	4.8	1.55	2.14	186	2.14	0.75	139	1.33	0.57	88	30	341	12.7	46.6	9	0.2	224	4.9	17.7	8.7
0	8.5	1.94	35	14	0.2	874	5.3	5	1.65	2.47	136	1.6	0.75	138	1.17	2.32	94	30.9	329	12.4	44	9	0.8	356	5.1	15.4	21.3
0	4.5	2.16	35	10	0.1	866	4.7	4.4	2.47	2.56	142	1.78	0.77	139	0.86	1.03	88	29.5	334	13.9	48.6	11	1.5	279	6.6	17.5	9.2
0	7.2	2.75	34	16	0.1	1151	4.6	5.2	1.7	1.6	126	1.5	0.81	137	1.4	1.2	94	31.1	332	12	42	9	0.5	328	4.2	14	23.4
0	0.9	1.07	40	13	0.1	273	5.2	4.9	1.8	0.63	160	2.18	0.81	142	1.03	0.67	90	31.2	346	12.7	42.7	9	0.2	284	4.2	14	7
0	0.4	2.16	38	55	0.1	267	4.8	4.8	2.07	0.48	182	2.55	0.76	141	1.18	0.47	91	31	342	13	48.9	8	0.1	200	3.8	16	4.8
0	0.4	2.45	38	27	0.1	324	4.9	5.1	1.96	0.66	175	2.24	0.79	139	1.38	0.56	87	30.8	354	13.2	46	10	0	189	4.2	16.7	7.7
0	1.1	2.59	38	34	0.1	259	5.2	5.5	1.25	1.04	223	2.93	0.82	143	1.03	1.61	92	30.3	331	14.8	44.1	8	0.5	316	4.7	15.2	7.3
0	1.73256	1.63	38	17	0.1	340	4.8	4.8	2.09	0.52	189	2.5	0.8	144	1.31	0.63	90	30.7	341	14.2	44	8	0.2	211	4.2	14.8	4
0	5.8	2.81	37	22	0.1	288	5.1	5.2	1.65	1.62	225	2.92	0.86	139	0.74	0.89	86	28.6	333	14	45.4	7	0.5	329	4.7	16.8	13.3
0	1.73256	1.27	38	18	0.1	410	4.7	4.8	2.06	1.84	184	2.91	0.78	142	1.12	0.66	90	30.7	342	14.2	47.2	9	0.2	207	4.1	16.7	3.9
0	1.9	2.78	38	46	0	365	4.8	5.4	1.47	0.97	221	3.78	0.85	141	1.12	0.84	91	30.8	339	15.2	41.7	9	0.3	274	4.3	16.5	10
0	0.4	2.37	39	13	0.1	167	4.6	4.9	1.87	1	171	1.74	0.85	142	0.73	1.04	87	30	346	11.9	51.5	7	0.7	228	5.1	16.6	10.9
0	1.73256	1.21	38	28	0.1	266	5.7	5	2.07	0.76	187	3.19	0.77	142	1.07	0.8	90	30.7	343	14.1	47.2	9	0.2	172	3.8	16.1	4.7
0	1.7	3.26	42	57	0.1	283	5.1	5.8	1.57	0.9	264	3.89	0.88	138	1.25	0.94	90	30.6	340	14.9	39.9	9	0.2	297	5.1	15.5	8.2
0	2.1	3.69	41	30	0.1	234	5.3	5.2	0.91	1.51	168	2.71	0.84	144	0.66	1.92	90	30.7	341	12.7	54.6	8	1.1	220	5.2	14.1	15.9
0	0.7	2.29	44	18	0.1	236	5.6	4.9	1.25	1.86	206	0.82	0.88	140	0.72	0.83	88	30.5	345	12.1	43.1	7	0.2	327	5.1	16.8	17.9
0	1.6	2.59	43	39	0.1	332	5.4	5.2	1.17	1.62	171	2.86	0.8	144	0.98	0.97	91	29.7	326	13	54.3	8	1.3	233	4.9	13.4	16.8
0	0.4	2.62	43	22	0.1	289	4.8	5.4	1.42	1.65	193	3.7	0.86	143	1.01	1.95	91	30.4	334	12.9	59.4	8	0.9	263	4.8	15.8	10.7
0	3.5	2.64	42	24	0.1	304	4.1	5.4	1.35	1.36	184	3.03	0.81	144	1.25	1.82	91	30.4	333	13	52.2	8	0.5	259	4.5	15.8	9.8
0	0.8	3.66	40	25	0.1	1034	4.7	4.8	1.83	1.59	158	1.34	0.75	140	1.14	1.34	86	28.9	337	12.8	51.8	9	0.2	163	5.3	12.6	5.9
0	0.6	2.46	41	20	0.2	234	5.2	5.3	1.49	0.84	174	3.17	0.81	143	1.15	1.92	90	30	335	12.9	57	8	0.9	261	4.4	15.4	4.1
0	0.9	3.09	46	32	0.1	360	4.9	5	1.12	1.51	169	2.76	0.79	137	0.77	1.32	89	30.2	341	12.4	52.3	7	0.5	240	5	14.1	21.7
0	1.73256	2.23	41	22	0.1	317	4.8	4.7	1.43	0.89	151	2.1	0.82	142	0.98	0.55	88	29.3	333	12.8	46.3	8	0.4	234	5.7	15	11
0	2.1	0.791	37	12	0	327	4.7	5.5	1.62	1.23	153	2.28	0.86	146	1.04	0.79	84	27.7	328	12.7	55.5	9	1.3	221	5.2	15	9.9
0	2.1	1.05	38	16	0.1	333	4.6	5.4	1.44	0.92	157	2.69	0.83	140	1.13	0.85	85	28.2	332	12.8	61.3	9	1.8	237	4.9	14.8	7.9
0	3.1	1.26	37	25	0.1	280	6.2	5.2	1.7	1.21	173	3.19	0.91	141	0.96	1.03	86	28.5	330	12.7	49.9	9	0.9	242	5.4	14.4	9.8
0	0.7	1.44	38	20	0.1	204	4.7	5.3	2.06	0.96	171	2.15	0.86	138	1.17	0.54	96	30.9	323	12.5	49.9	9	2	228	4.8	16.3	6
0	0.3	1.29	40	22	0.1	250	4	5.2	1.71	1.03	153	2.85	0.86	141	1.12	0.62	86	29.8	347	12	49.8	8	0.1	306	5.4	15.7	8.6
